# Supplementary material for: Risk Factors of Optic Neuropathy in Ethambutol Users: Interaction with Isoniazid and Other Associated Conditions of Toxic Optic Neuropathy
Source: Toxics. 2024 Jul 30;12(8):549. doi: 10.3390/toxics12080549 (PMC11359443; doi:10.3390/toxics12080549)
Supplement: Supplementary file 1 [file toxics-12-00549-s001.zip]

Archive with 1 entries (1 files):
- toxics-3117752-supplementary.pdf
